# Supplementary material for: De novo and rare inherited copy-number variations in the hemiplegic form of cerebral palsy
Source: Genet Med. 2017 Aug 3;20(2):172–80. doi: 10.1038/gim.2017.83 (PMC5846809; doi:10.1038/gim.2017.83)
Supplement: Supplementary Table S3 [file gim201783x3.xlsx]

## Sheet: SYBR Green
ID	chr	start (hg19)	end (hg19)	CNV type	genes	Forward Primer	Reverse Primer
control	chr7	control	control	control	control	TGCTAGAGGAGTGGGACAAGTA	GAAGCAGGACTCTAAGTGCAGA
212306	chrX	6449237	8135657	del	VCX;VCX3A;PNPLA4;HDHD1;STS	AAGATAGGCAAGCTGTTGATCC	CAAGTGGGAATATGGGCTGT
						TGAAGGCAGGTGTGAGTTTATC	GGAAATGTGAATGTGTGGAAAG
216185	chr10	514138	581769	del	DIP2C	CGGAAGGTAGGCTCCAATTA	CACCGTTGAATGATAATGCTCT
222710	chr10	514138	581769	del	DIP2C	CGGAAGGTAGGCTCCAATTA	CACCGTTGAATGATAATGCTCT
222710	chr22	18916855	21465674	dup	45 genes	AGTCAGCACAGCAGGACCTTA	CATACCGGCCTCTTGGTCTA
216192	chr17	14077819	15473312	del	PMP22+ 8 genes	CGTTTCCGCAAGATCACATA	TTACTCCTACGGTTTCGCCTAC
						TACACAAGACCCTTGAATGGAG	CTAATCCATCATCCCTCACAGA
216072	chr6	102134022	102609098	del	GRIK2	TCTCCTTCCTGAATCCTCTCTC	CTGGCTATGACAAAGAGCACA
						CGCCTGGATATAACATAGTTTCCT	TGTAGTCAGAAGCCCATGAGAA
216200	chr22	50870577	50893282	dup	SBF1;PPP6R2	TGGGACTCAGGTTTGAATAGG	ACCCTCTCAGTTCTTGGGAAAT
						ACACAATACTGATCTTCAACACTGC	CTCCTGTTTCATTTCAGGGTCT
222710	chr1	243677061	243713091	del	AKT3	GAACACCAAGGTCTCTGAAGGT	CCCTGGAAGGAACAATAGAAGA
						AAGTGGGCCATTATTTGAGTGT	AAGGCCAGAGGAGTAGAACAGAT
222710	chr1	6024564	6049602	del	NPHP4	TGAGGGTGGTTTAGGGATGT	TCCTCTTTGTGTGTGTCCTGA
						CTGTGCCAGTCGTATTCAAA	AGGTTCCTCTGGGATTTAGTG
216185	chr1	6024564	6049602	del	NPHP4	TGAGGGTGGTTTAGGGATGT	TCCTCTTTGTGTGTGTCCTGA
						CTGTGCCAGTCGTATTCAAA	AGGTTCCTCTGGGATTTAGTG
222710	chr8	145253639	145281979	del	MROH1	CAGGAATCCAGTTCTCAAGGTTA	TCCTCATGTTTCAGTCGTGTG
216185	chr9	140370923	140418419	del	PNPLA7	GGCCTTATCCTCTGAACCAA	AATCCCTTGCAGATGACAGAC
						CTCTCAAGGGAGCATCACTA	TCCCTGCTGTTCTCATCA
231930	chrX	77301626	77311997	del	ATP7A	TCTCCTAAACTGGGTTTGCTG	GTGAGTGCTTGTCAGGTTCACT
						CAGTGGGAATAGCAGCTTGTAG	GACTTGTGGTAGAGGATTCAAATG

## Sheet: TaqMan
ID	chr	start (hg19)	end (hg19)	CNV type	genes	assay ID	copy number predicted	Note
208937	chr18	6941108	8087482	dup	LRRC30;LAMA1;PTPRM	Hs00686743_cn	3
						Hs06475500_cn	?	failed experiment
						Hs01277352_cn	2	end of CNV
						Hs00697714_cn	2	end of CNV
						Hs00835311_cn	2
208937	chrX	31074493	31383868	dup	DMD;FTHL17	Hs00133278_cn	3
216185	chr10	514138	581769	del	DIP2C	Hs02851052_cn	1	see ddPCR results
222710	chr10	514138	581769	del	DIP2C	Hs02851052_cn	2	qPCR repeated twice; see ddPCR results
200117	chrX	1	155270560	dup	826 genes	Hs05630721_cn	2	Male proband
						Hs02226473_cn	2
234968	chrX	1	70384332	dup	369 genes	Hs00126595_cn	3	see ddPCR results
234968	chrX	70384333	155270560	del	457 genes	Hs02226473_cn	1
222710	chr22	18916855	21465674	dup	45 genes	Hs04081274_cn	3
						Hs04506347_cn	3
208289	chr22	19040418	19202822	dup	TSSK2;GSC2;SLC25A1;DGCR2;DGCR14;CLTCL1	Hs04506347_cn	3
208341	chr5	9010395	9087921	del	SEMA5A	Hs02866016_cn	0
217737	chr8	140391970	140647825	dup	KCNK9	Hs06252570_cn	3
217737	chr7	158385584	158636850	dup	NCAPG2;ESYT2	Hs000984376_cn	3
214247	chr13	73174679	73318434	del	MZT1;BORA	Hs02866193_cn	0
219594	chr3	1199196	2223840	del	CNTN6 (+CNTN4 and CNTN4-AS2)	Hs02803042_cn	1
247947	chr1	159884048	160080445	dup	KCNJ10;IGSF8;IGSF9;KCNJ9;PIGM;SLAMF9;TAGLN2	Hs01970424_cn	3
222699	chr11	89758748	90089434	dup	NAALAD2;UBTFL1;CHORDC1;TRIM49C	Hs00222723_cn	3
234267	chr9	119836696	119877509	dup	ASTN2	Hs00407634_cn	3
198195	chr8	6025992	6999220	dup	MCPH1;XKR5;DEFB1;DEFA5;DEFA6;AGPAT5;DEFA4;DEFA3;DEFA1;ANGPT2;DEFA1B	Hs00337112_cn	3
202235	chr5	112532610	112687311	del	MCC	Hs06084256_cn	1
212306	chr11	123459802	123536648	dup	GRAMD1B;SCN3B	Hs01453367_cn	3
219594	chr20	14665517	14762971	del	MACROD2	Hs04040546_cn	2	Intronic deletion
						Hs04040169_cn	1
214283	chr9	573712	622360	del	KANK1	Hs03701863_cn	2
						Hs03722694_cn	1
212306	chr3	97185372	97225007	dup	EPHA6	Hs03466584_cn	3
217932	chr3	174848897	175025266	del	NAALADL2	Hs00905481_cn	1
216197	chr16	8862296	9232888	dup	C16orf72;USP7;TMEM186;ABAT;PMM2;CARHSP1	Hs00733709_cn	3
221713	chr7	146988081	147102479	del	CNTNAP2	Hs01435207_cn	1
222710	chr7	154001400	154016052	del	DPP6	Hs04982411_cn	1
239838	chr22	32585588	32619709	del	RFPL2;SLC5A4	Hs04093841_cn	1
209038	chr17	18033454	18050055	dup	MYO15A	Hs0188948_cn	3
199743	chr16	89280838	89304901	dup	ZNF778	Hs04456043_cn	3
208290	chr18	3637298	3662879	del	DLGAP1	Hs06444327_cn	0
214281	chr5	53308273	53812923	dup	ARL15;HSPB3	Hs02134982_cn	3
208351	chr6	30030189	30061262	del	PPP1R11;ZNRD1;RNF39	Hs06799120_cn	2
214281	chr6	30021901	30064766	del	PPP1R11;ZNRD1;RNF39	Hs03580052_cn	2
209036	chr3	326727	547440	dup	CHL1	Hs 00165998_cn	2
220172	chr2	97006777	97072624	dup	NCAPH	Hs01681169_cn	2
216182	chrX	31873881	31894898	dup	DMD	Hs00126595_cn	2
216185	chr18	72606992	72627057	del	ZNF407	Hs06480663_cn	2
198190	chrX	151505397	151522457	del	GABRA3	Hs 02226473_cn	2
212297	chr4	87665384	87684120	del	PTPN13	Hs00959619_cn	2
216081	chr9	136675211	136691143	del	VAV2	Hs02111842_cn	2
199743	chr16	89280838	89304901	dup	ZNF778	Hs04456043_cn	3
						Hs02226473_cn	2

## Sheet: DIP2C-TaqMan
Probes utilized for investigating the de novo deletoin in DIP2C in three cases
Hs05178194_cn
Hs03747311_cn
Hs00864732_cn
Hs01830557_cn
Hs02343793_cn
Hs02851052_cn
Hs02180739_cn
Hs01263130_cn
Hs03750142_cn
Hs03731091_cn
Hs03754369_cn
